# Supplementary material for: Ectopic Expression Reveals a Conserved PHYB Homolog in Soybean
Source: PLoS One. 2011 Nov 16;6(11):e27737. doi: 10.1371/journal.pone.0027737 (PMC3218029; doi:10.1371/journal.pone.0027737)
Supplement: Table S1 — Primers used in this work. (XLS) [file pone.0027737.s004.xls]

## Sheet: Sheet1
Target Genes, Locus	Primer names	Primer sequences (5’- 3’)	Expected fragment size (bp)	Annotation
GmPHYB1, Glyma09g03990	GmPHYB-1F	ATGGCTTCAGCAAGCGGAGCG		GmPHYB1 gene cloning
	GmPHYB-3726R	GCATATTGGCGAAACTTCATTTCATCTA	3726
GmPHYB1, Glyma09g03990	GmPHYB-3091F	AATATAGTGCGCTATGCACCATCTC		detection of GmPHYB1 in trangenic Arabidopsis
	GmPHYB-3414R	TTAACACTTTTTAGAGCTTCTCCGT	324
AtACT2, At3g18780	ACT2-RT-F	CACTGTGCCAATCTACGAGGGT		Reference gene for detection of GmPHYB1 in transgenic Arabidopsis
	ACT2-RT-R	CACAAACGAGGGCTGGAACAAG	319
GmPHYB1 , Glyma09g03990	GmPHYB-qPCR-2102 -F	TTGGAGTGTGCTTTGTTGGTCAG		Real-time PCR
	GmPHYB-qPCR-2190-R	ATAGCCTTGTAGTCGCCTTGTATG	89
GmACT11, Glyma18g52780	GmACT11-qPCR-F	ATCTTGACTGAGCGTGGTTATTCC		Reference gene in Real-time PCR for detection of GmPHYB1 in photoperiodic expression profile
	GmACT11-qPCR-R	GCTGGTCCTGGCTGTCTCC	126
GmUKN1, Glyma12g02310	GmUKN1-qPCR-F	TGGTGCTGCCGCTATTTACTG		Reference gene in Real-time PCR for detection of GmPHYB1 in tissue/organ and developmental stage expression profile
	GmUKN1-qPCR-R	GGTGGAAGGAACTGCTAACAATC	74
At4g34270	At4g34270-qPCR-F	GTGAAAACTGTTGGAGAGAAGCAA		Reference gene in Real-time PCR for detection of downstream genes expression in transgenic Arabidopsis
	At4g34270-qPCR-R	TCAACTGGATACCCTTTCGCA	61
FT, At1g65480	FT-qPCR-F	TGGCCGCAGTTTTCTACAAT		Real-time PCR
	FT-qPCR-R	CTCATTTTCCTCCCCCTCTC	229
CO, At5g15840	CO-qPCR-F	AACGACATAGGTAGTGGAGAGAACAAC		Real-time PCR
	CO-qPCR-R	GCAGAATCTGCATGGCAATACA	92
SOC1, At2g45660	SOC1-qPCR-F	CAACAGATTGAGCAACAGCTTGAG		Real-time PCR
	SOC1-qPCR-R	AGCTTCTCGTTTTCTGCAGCTAG	128
SEP3, At1g24260	SEP3-qPCR-F	GCATGCTTCGGACACTGGA		Real-time PCR
	SEP3-qPCR-R	GGCCTCTCTTGAAGGCACATT	77
FUL, AT5G60910	FUL-qPCR-F	TTGCAAGATCACAACAATTCGCTTCTC		Real-time PCR
	FUL-qPCR-R	GAGAGTTTGGTTCCGTCAACGACGATG	205
GA3OX1, At1g15550	GA3OX1-qPCR-F	TCCGAAGGTTTCACCATCACT		Real-time PCR
	GA3OX1-qPCR-R	TCGCAGTAGTTGAGGTGATGTTG	80
GA20OX1, At4g25420	GA20OX1-qPCR-F	GCCTGTAAGAAGCACGGTTTCT		Real-time PCR
	GA20OX1-qPCR-R	CTCGTGTATTCATGAGCGTCTGA	83
PHYA, At1g09570	PHYA-qPCR-F	CACCTGCAGGAGATAGCTTCATG		Real-time PCR
	PHYA-qPCR-R	ACATACCGAATCCCCGAGAGA	120
PHYB, At2g18790	PHYB-qPCR-F	GTCATAAACGCGATTGTAAGTCAAG		Real-time PCR
	PHYB-qPCR-R	AATCCTTATCTGGTCTCCAAAAACC	120
